# Supplementary material for: Molecular Insights into ABA-Mediated Regulation of Stress Tolerance and Development in Plants
Source: Int J Mol Sci. 2025 Aug 15;26(16):7872. doi: 10.3390/ijms26167872 (PMC12387064; doi:10.3390/ijms26167872)
Supplement: Supplementary file 1 [file ijms-26-07872-s001.zip]

Archive with 1 entries (1 files):
- ijms-3744748-supplementary.pdf
